# Supplementary material for: Socioeconomic and Eco-Environmental Drivers Differentially Trigger and Amplify Bacterial and Viral Outbreaks of Zoonotic Pathogens
Source: Microorganisms. 2025 Mar 7;13(3):621. doi: 10.3390/microorganisms13030621 (PMC11945676; doi:10.3390/microorganisms13030621)
Supplement: Supplementary file 1 [file microorganisms-13-00621-s001.zip]

Archive with 3 entries (3 files):
- large_outbreaks_v2.csv
- background_outbreaks_v2.csv
- Supplementary Materials.pdf
